# Supplementary material for: Stock keeping accuracy: A data based investigation of storage tank calibration challenges
Source: Data Brief. 2018 Jul 5;19:2155–62. doi: 10.1016/j.dib.2018.06.122 (PMC6141506; doi:10.1016/j.dib.2018.06.122)
Supplement: Supplementary file 2 — Supplementary material [file mmc2.xlsx]

## Sheet: DATA
Dip (mm)	Cum. Vol_A (L)	Increment_A L/mm	Cum. Vol_B (L)	Increment_B L/mm	Deviation (L)
0	0	8.833	0	7.304	0
1	8.833	8.833	7.304	7.304	1.529
2	17.666	8.833	14.608	7.304	3.058
3	26.499	8.833	21.912	7.304	4.587
4	35.332	8.833	29.216	7.304	6.116
5	44.165	8.833	36.52	7.304	7.645
6	52.998	8.833	43.824	7.304	9.174
7	61.831	8.833	51.128	7.304	10.703
8	70.664	8.833	58.432	7.304	12.232
9	79.497	8.833	65.736	7.304	13.761
10	88.33	8.833	73.04	7.304	15.29
11	97.163	8.833	80.344	7.304	16.819
12	105.996	8.833	87.648	7.304	18.348
13	114.829	8.833	94.952	7.304	19.877
14	123.662	8.833	102.256	7.304	21.406
15	132.495	8.833	109.56	7.304	22.935
16	141.328	8.833	116.864	7.304	24.464
17	150.161	8.833	124.168	7.304	25.993
18	158.994	8.833	131.472	7.304	27.522
19	167.827	8.833	138.776	7.304	29.051
20	176.66	8.833	146.08	7.304	30.58
21	185.493	8.833	153.384	7.304	32.109
22	194.326	8.833	160.688	7.304	33.638
23	203.159	8.833	167.992	7.304	35.167
24	211.992	8.833	175.296	7.304	36.696
25	220.825	8.833	182.6	7.304	38.225
26	229.658	8.833	189.904	7.304	39.754
27	238.491	8.833	197.208	7.304	41.283
28	247.324	8.833	204.512	7.304	42.812
29	256.157	8.833	211.816	7.304	44.341
30	264.99	8.833	219.12	7.304	45.87
31	273.823	8.833	226.424	7.304	47.399
32	282.656	8.833	233.728	7.304	48.928
33	291.489	8.833	241.032	7.304	50.457
34	300.322	8.833	248.336	7.304	51.986
35	309.155	8.833	255.64	7.304	53.515
36	317.988	8.833	262.944	7.304	55.044
37	326.821	8.833	270.248	7.304	56.573
38	335.654	8.833	277.552	7.304	58.102
39	344.487	8.833	284.856	7.304	59.631
40	353.32	8.833	292.16	7.304	61.16
41	362.153	8.833	299.464	7.304	62.689
42	370.986	8.833	306.768	7.304	64.218
43	379.819	8.833	314.072	7.304	65.747
44	388.652	8.833	321.376	7.304	67.276
45	397.485	8.833	328.68	7.304	68.805
46	406.318	8.833	335.984	7.304	70.334
47	415.151	8.833	343.288	7.304	71.863
48	423.984	8.833	350.592	7.304	73.392
49	432.817	8.833	357.896	7.304	74.921
50	441.65	8.833	365.2	7.304	76.45
51	450.483	8.833	372.504	7.304	77.979
52	459.316	8.833	379.808	7.304	79.508
53	468.149	8.833	387.112	7.304	81.037
54	476.982	8.833	394.416	7.304	82.566
55	485.815	8.833	401.72	7.304	84.095
56	494.648	8.833	409.024	7.304	85.624
57	503.481	8.833	416.328	7.304	87.153
58	512.314	8.833	423.632	7.304	88.682
59	521.147	8.833	430.936	7.304	90.211
60	529.98	8.8834	438.24	7.304	91.74
61	538.863	8.8834	445.544	7.304	93.3194
62	547.747	8.8834	452.848	7.304	94.8988
63	556.63	8.8834	460.152	7.304	96.4782
64	565.514	8.8834	467.456	7.304	98.0576
65	574.397	8.8834	474.76	7.304	99.637
66	583.28	8.8834	482.064	7.304	101.216
67	592.164	8.8834	489.368	7.304	102.796
68	601.047	8.8834	496.672	7.304	104.375
69	609.931	8.8834	503.976	7.304	105.955
70	618.814	9.085	511.28	7.304	107.534
71	627.899	9.085	518.584	7.304	109.315
72	636.984	9.085	525.888	7.304	111.096
73	646.069	9.085	533.192	7.304	112.877
74	655.154	9.085	540.496	7.304	114.658
75	664.239	9.085	547.8	7.304	116.439
76	673.324	9.085	555.104	7.304	118.22
77	682.409	9.085	562.408	7.304	120.001
78	691.494	9.085	569.712	7.304	121.782
79	700.579	9.085	577.016	7.304	123.563
80	709.664	9.085	584.32	8.8776	125.344
81	718.749	9.085	593.198	8.8776	125.551
82	727.834	9.085	602.075	8.8776	125.759
83	736.919	9.085	610.953	8.8776	125.966
84	746.004	9.085	619.83	8.8776	126.174
85	755.089	9.085	628.708	8.8776	126.381
86	764.174	9.085	637.586	8.8776	126.588
87	773.259	9.085	646.463	8.8776	126.796
88	782.344	9.085	655.341	8.8776	127.003
89	791.429	9.085	664.218	8.8776	127.211
90	800.514	9.085	673.096	9.271	127.418
91	809.599	9.085	682.367	9.271	127.232
92	818.684	9.085	691.638	9.271	127.046
93	827.769	9.085	700.909	9.271	126.86
94	836.854	9.085	710.18	9.271	126.674
95	845.939	9.085	719.451	9.271	126.488
96	855.024	9.085	728.722	9.271	126.302
97	864.109	9.085	737.993	9.271	126.116
98	873.194	9.085	747.264	9.271	125.93
99	882.279	9.085	756.535	9.271	125.744
100	891.364	9.085	765.806	9.271	125.558
101	900.449	9.085	775.077	9.271	125.372
102	909.534	9.085	784.348	9.271	125.186
103	918.619	9.085	793.619	9.271	125
104	927.704	9.085	802.89	9.271	124.814
105	936.789	9.085	812.161	9.271	124.628
106	945.874	9.085	821.432	9.271	124.442
107	954.959	9.085	830.703	9.271	124.256
108	964.044	9.085	839.974	9.271	124.07
109	973.129	9.085	849.245	9.271	123.884
110	982.214	9.085	858.516	9.271	123.698
111	991.299	9.085	867.787	9.271	123.512
112	1000.38	9.085	877.058	9.271	123.326
113	1009.47	9.085	886.329	9.271	123.14
114	1018.55	9.085	895.6	9.271	122.954
115	1027.64	9.085	904.871	9.271	122.768
116	1036.72	9.085	914.142	9.271	122.582
117	1045.81	9.085	923.413	9.271	122.396
118	1054.89	9.085	932.684	9.271	122.21
119	1063.98	9.085	941.955	9.271	122.024
120	1073.06	9.085	951.226	9.271	121.838
121	1082.15	9.085	960.497	9.271	121.652
122	1091.23	9.085	969.768	9.271	121.466
123	1100.32	9.085	979.039	9.271	121.28
124	1109.4	9.085	988.31	9.271	121.094
125	1118.49	9.085	997.581	9.271	120.908
126	1127.57	9.085	1006.85	9.271	120.722
127	1136.66	9.085	1016.12	9.271	120.536
128	1145.74	9.085	1025.39	9.271	120.35
129	1154.83	9.085	1034.67	9.271	120.164
130	1163.91	9.085	1043.94	9.271	119.978
131	1173	9.085	1053.21	9.271	119.792
132	1182.08	9.085	1062.48	9.271	119.606
133	1191.17	9.085	1071.75	9.271	119.42
134	1200.25	9.085	1081.02	9.271	119.234
135	1209.34	9.085	1090.29	9.271	119.048
136	1218.42	9.085	1099.56	9.271	118.862
137	1227.51	9.085	1108.83	9.271	118.676
138	1236.59	9.085	1118.1	9.271	118.49
139	1245.68	9.085	1127.38	9.271	118.304
140	1254.76	9.085	1136.65	9.271	118.118
141	1263.85	9.085	1145.92	9.271	117.932
142	1272.93	9.085	1155.19	9.271	117.746
143	1282.02	9.085	1164.46	9.271	117.56
144	1291.1	9.085	1173.73	9.271	117.374
145	1300.19	9.085	1183	9.271	117.188
146	1309.27	9.085	1192.27	9.271	117.002
147	1318.36	9.085	1201.54	9.271	116.816
148	1327.44	9.085	1210.81	9.271	116.63
149	1336.53	9.085	1220.09	9.271	116.444
150	1345.61	9.085	1229.36	9.271	116.258
151	1354.7	9.085	1238.63	9.271	116.072
152	1363.78	9.085	1247.9	9.271	115.886
153	1372.87	9.085	1257.17	9.271	115.7
154	1381.95	9.085	1266.44	9.271	115.514
155	1391.04	9.085	1275.71	9.271	115.328
156	1400.12	9.085	1284.98	9.271	115.142
157	1409.21	9.085	1294.25	9.271	114.956
158	1418.29	9.085	1303.52	9.271	114.77
159	1427.38	9.085	1312.8	9.271	114.584
160	1436.46	9.085	1322.07	9.271	114.398
161	1445.55	9.085	1331.34	9.271	114.212
162	1454.63	9.085	1340.61	9.271	114.026
163	1463.72	9.085	1349.88	9.271	113.84
164	1472.8	9.085	1359.15	9.271	113.654
165	1481.89	9.085	1368.42	9.271	113.468
166	1490.97	9.085	1377.69	9.271	113.282
167	1500.06	9.085	1386.96	9.271	113.096
168	1509.14	9.085	1396.23	9.271	112.91
169	1518.23	9.085	1405.51	9.271	112.724
170	1527.31	9.6476	1414.78	9.271	112.538
171	1536.96	9.6476	1424.05	9.271	112.915
172	1546.61	9.6476	1433.32	9.271	113.291
173	1556.26	9.6476	1442.59	9.271	113.668
174	1565.9	9.6476	1451.86	9.271	114.044
175	1575.55	9.6476	1461.13	9.271	114.421
176	1585.2	9.6476	1470.4	9.271	114.798
177	1594.85	9.6476	1479.67	9.271	115.174
178	1604.49	9.6476	1488.94	9.271	115.551
179	1614.14	9.6476	1498.22	9.271	115.927
180	1623.79	11.898	1507.49	9.271	116.304
181	1635.69	11.898	1516.76	9.271	118.931
182	1647.59	11.898	1526.03	9.271	121.558
183	1659.48	11.898	1535.3	9.271	124.185
184	1671.38	11.898	1544.57	9.271	126.812
185	1683.28	11.898	1553.84	9.271	129.439
186	1695.18	11.898	1563.11	9.271	132.066
187	1707.08	11.898	1572.38	9.271	134.693
188	1718.97	11.898	1581.65	9.271	137.32
189	1730.87	11.898	1590.93	9.271	139.947
190	1742.77	11.898	1600.2	11.6118	142.574
191	1754.67	11.898	1611.81	11.6118	142.86
192	1766.57	11.898	1623.42	11.6118	143.146
193	1778.46	11.898	1635.03	11.6118	143.433
194	1790.36	11.898	1646.64	11.6118	143.719
195	1802.26	11.898	1658.26	11.6118	144.005
196	1814.16	11.898	1669.87	11.6118	144.291
197	1826.06	11.898	1681.48	11.6118	144.577
198	1837.95	11.898	1693.09	11.6118	144.864
199	1849.85	11.898	1704.7	11.6118	145.15
200	1861.75	11.898	1716.31	12.197	145.436
201	1873.65	11.898	1728.51	12.197	145.137
202	1885.55	11.898	1740.71	12.197	144.838
203	1897.44	11.898	1752.91	12.197	144.539
204	1909.34	11.898	1765.1	12.197	144.24
205	1921.24	11.898	1777.3	12.197	143.941
206	1933.14	11.898	1789.5	12.197	143.642
207	1945.04	11.898	1801.69	12.197	143.343
208	1956.93	11.898	1813.89	12.197	143.044
209	1968.83	11.898	1826.09	12.197	142.745
210	1980.73	11.898	1838.28	12.197	142.446
211	1992.63	11.898	1850.48	12.197	142.147
212	2004.53	11.898	1862.68	12.197	141.848
213	2016.42	11.898	1874.88	12.197	141.549
214	2028.32	11.898	1887.07	12.197	141.25
215	2040.22	11.898	1899.27	12.197	140.951
216	2052.12	11.898	1911.47	12.197	140.652
217	2064.02	11.898	1923.66	12.197	140.353
218	2075.91	11.898	1935.86	12.197	140.054
219	2087.81	11.898	1948.06	12.197	139.755
220	2099.71	11.898	1960.25	12.197	139.456
221	2111.61	11.898	1972.45	12.197	139.157
222	2123.51	11.898	1984.65	12.197	138.858
223	2135.4	11.898	1996.85	12.197	138.559
224	2147.3	11.898	2009.04	12.197	138.26
225	2159.2	11.898	2021.24	12.197	137.961
226	2171.1	11.898	2033.44	12.197	137.662
227	2183	11.898	2045.63	12.197	137.363
228	2194.89	11.898	2057.83	12.197	137.064
229	2206.79	11.898	2070.03	12.197	136.765
230	2218.69	11.898	2082.22	12.197	136.466
231	2230.59	11.898	2094.42	12.197	136.167
232	2242.49	11.898	2106.62	12.197	135.868
233	2254.38	11.898	2118.82	12.197	135.569
234	2266.28	11.898	2131.01	12.197	135.27
235	2278.18	11.898	2143.21	12.197	134.971
236	2290.08	11.898	2155.41	12.197	134.672
237	2301.98	11.898	2167.6	12.197	134.373
238	2313.87	11.898	2179.8	12.197	134.074
239	2325.77	11.898	2192	12.197	133.775
240	2337.67	11.898	2204.19	12.197	133.476
241	2349.57	11.898	2216.39	12.197	133.177
242	2361.47	11.898	2228.59	12.197	132.878
243	2373.36	11.898	2240.78	12.197	132.579
244	2385.26	11.898	2252.98	12.197	132.28
245	2397.16	11.898	2265.18	12.197	131.981
246	2409.06	11.898	2277.38	12.197	131.682
247	2420.96	11.898	2289.57	12.197	131.383
248	2432.85	11.898	2301.77	12.197	131.084
249	2444.75	11.898	2313.97	12.197	130.785
250	2456.65	11.898	2326.16	12.197	130.486
251	2468.55	11.898	2338.36	12.197	130.187
252	2480.45	11.898	2350.56	12.197	129.888
253	2492.34	11.898	2362.75	12.197	129.589
254	2504.24	11.898	2374.95	12.197	129.29
255	2516.14	11.898	2387.15	12.197	128.991
256	2528.04	11.898	2399.35	12.197	128.692
257	2539.94	11.898	2411.54	12.197	128.393
258	2551.83	11.898	2423.74	12.197	128.094
259	2563.73	11.898	2435.94	12.197	127.795
260	2575.63	12.702	2448.13	12.197	127.496
261	2588.33	12.702	2460.33	12.197	128.001
262	2601.03	12.702	2472.53	12.197	128.506
263	2613.74	12.702	2484.72	12.197	129.011
264	2626.44	12.702	2496.92	12.197	129.516
265	2639.14	12.702	2509.12	12.197	130.021
266	2651.84	12.702	2521.32	12.197	130.526
267	2664.54	12.702	2533.51	12.197	131.031
268	2677.25	12.702	2545.71	12.197	131.536
269	2689.95	12.702	2557.91	12.197	132.041
270	2702.65	12.903	2570.1	12.5	132.546
271	2715.55	12.903	2582.6	12.5	132.949
272	2728.46	12.903	2595.1	12.5	133.352
273	2741.36	12.903	2607.6	12.5	133.755
274	2754.26	12.903	2620.1	12.5	134.158
275	2767.16	12.903	2632.6	12.5	134.561
276	2780.07	12.903	2645.1	12.5	134.964
277	2792.97	12.903	2657.6	12.5	135.367
278	2805.87	12.903	2670.1	12.5	135.77
279	2818.78	12.903	2682.6	12.5	136.173
280	2831.68	12.903	2695.1	12.803	136.576
281	2844.58	12.903	2707.91	12.803	136.676
282	2857.49	12.903	2720.71	12.803	136.776
283	2870.39	12.903	2733.51	12.803	136.876
284	2883.29	12.903	2746.32	12.803	136.976
285	2896.19	12.903	2759.12	12.803	137.076
286	2909.1	12.903	2771.92	12.803	137.176
287	2922	12.903	2784.72	12.803	137.276
288	2934.9	12.903	2797.53	12.803	137.376
289	2947.81	12.903	2810.33	12.803	137.476
290	2960.71	12.903	2823.13	12.803	137.576
291	2973.61	12.903	2835.94	12.803	137.676
292	2986.52	12.903	2848.74	12.803	137.776
293	2999.42	12.903	2861.54	12.803	137.876
294	3012.32	12.903	2874.35	12.803	137.976
295	3025.23	12.903	2887.15	12.803	138.076
296	3038.13	12.903	2899.95	12.803	138.176
297	3051.03	12.903	2912.75	12.803	138.276
298	3063.93	12.903	2925.56	12.803	138.376
299	3076.84	12.903	2938.36	12.803	138.476
300	3089.74	12.903	2951.16	12.803	138.576
301	3102.64	12.903	2963.97	12.803	138.676
302	3115.55	12.903	2976.77	12.803	138.776
303	3128.45	12.903	2989.57	12.803	138.876
304	3141.35	12.903	3002.38	12.803	138.976
305	3154.26	12.903	3015.18	12.803	139.076
306	3167.16	12.903	3027.98	12.803	139.176
307	3180.06	12.903	3040.78	12.803	139.276
308	3192.96	12.903	3053.59	12.803	139.376
309	3205.87	12.903	3066.39	12.803	139.476
310	3218.77	12.903	3079.19	12.803	139.576
311	3231.67	12.903	3092	12.803	139.676
312	3244.58	12.903	3104.8	12.803	139.776
313	3257.48	12.903	3117.6	12.803	139.876
314	3270.38	12.903	3130.41	12.803	139.976
315	3283.29	12.903	3143.21	12.803	140.076
316	3296.19	12.903	3156.01	12.803	140.176
317	3309.09	12.903	3168.82	12.803	140.276
318	3321.99	12.903	3181.62	12.803	140.376
319	3334.9	12.903	3194.42	12.803	140.476
320	3347.8	12.903	3207.22	12.803	140.576
321	3360.7	12.903	3220.03	12.803	140.676
322	3373.61	12.903	3232.83	12.803	140.776
323	3386.51	12.903	3245.63	12.803	140.876
324	3399.41	12.903	3258.44	12.803	140.976
325	3412.32	12.903	3271.24	12.803	141.076
326	3425.22	12.903	3284.04	12.803	141.176
327	3438.12	12.903	3296.85	12.803	141.276
328	3451.02	12.903	3309.65	12.803	141.376
329	3463.93	12.903	3322.45	12.803	141.476
330	3476.83	12.903	3335.25	12.803	141.576
331	3489.73	12.903	3348.06	12.803	141.676
332	3502.64	12.903	3360.86	12.803	141.776
333	3515.54	12.903	3373.66	12.803	141.876
334	3528.44	12.903	3386.47	12.803	141.976
335	3541.35	12.903	3399.27	12.803	142.076
336	3554.25	12.903	3412.07	12.803	142.176
337	3567.15	12.903	3424.88	12.803	142.276
338	3580.05	12.903	3437.68	12.803	142.376
339	3592.96	12.903	3450.48	12.803	142.476
340	3605.86	13.964	3463.28	12.803	142.576
341	3619.82	13.964	3476.09	12.803	143.737
342	3633.79	13.964	3488.89	12.803	144.898
343	3647.75	13.964	3501.69	12.803	146.059
344	3661.72	13.964	3514.5	12.803	147.22
345	3675.68	13.964	3527.3	12.803	148.381
346	3689.64	13.964	3540.1	12.803	149.542
347	3703.61	13.964	3552.91	12.803	150.703
348	3717.57	13.964	3565.71	12.803	151.864
349	3731.54	13.964	3578.51	12.803	153.025
350	3745.5	13.964	3591.31	13.4702	154.186
351	3759.46	13.964	3604.78	13.4702	154.68
352	3773.43	13.964	3618.25	13.4702	155.174
353	3787.39	13.964	3631.72	13.4702	155.667
354	3801.36	13.964	3645.19	13.4702	156.161
355	3815.32	13.964	3658.67	13.4702	156.655
356	3829.28	13.964	3672.14	13.4702	157.149
357	3843.25	13.964	3685.61	13.4702	157.643
358	3857.21	13.964	3699.08	13.4702	158.136
359	3871.18	13.964	3712.55	13.4702	158.63
360	3885.14	13.964	3726.02	13.915	159.124
361	3899.1	13.964	3739.93	13.915	159.173
362	3913.07	13.964	3753.85	13.915	159.222
363	3927.03	13.964	3767.76	13.915	159.271
364	3941	13.964	3781.68	13.915	159.32
365	3954.96	13.964	3795.59	13.915	159.369
366	3968.92	13.964	3809.51	13.915	159.418
367	3982.89	13.964	3823.42	13.915	159.467
368	3996.85	13.964	3837.34	13.915	159.516
369	4010.82	13.964	3851.25	13.915	159.565
370	4024.78	13.964	3865.17	13.915	159.614
371	4038.74	13.964	3879.08	13.915	159.663
372	4052.71	13.964	3893	13.915	159.712
373	4066.67	13.964	3906.91	13.915	159.761
374	4080.64	13.964	3920.83	13.915	159.81
375	4094.6	13.964	3934.74	13.915	159.859
376	4108.56	13.964	3948.66	13.915	159.908
377	4122.53	13.964	3962.57	13.915	159.957
378	4136.49	13.964	3976.49	13.915	160.006
379	4150.46	13.964	3990.4	13.915	160.055
380	4164.42	13.964	4004.32	13.915	160.104
381	4178.38	13.964	4018.23	13.915	160.153
382	4192.35	13.964	4032.15	13.915	160.202
383	4206.31	13.964	4046.06	13.915	160.251
384	4220.28	13.964	4059.98	13.915	160.3
385	4234.24	13.964	4073.89	13.915	160.349
386	4248.2	13.964	4087.81	13.915	160.398
387	4262.17	13.964	4101.72	13.915	160.447
388	4276.13	13.964	4115.64	13.915	160.496
389	4290.1	13.964	4129.55	13.915	160.545
390	4304.06	13.964	4143.47	13.915	160.594
391	4318.02	13.964	4157.38	13.915	160.643
392	4331.99	13.964	4171.3	13.915	160.692
393	4345.95	13.964	4185.21	13.915	160.741
394	4359.92	13.964	4199.13	13.915	160.79
395	4373.88	13.964	4213.04	13.915	160.839
396	4387.84	13.964	4226.96	13.915	160.888
397	4401.81	13.964	4240.87	13.915	160.937
398	4415.77	13.964	4254.79	13.915	160.986
399	4429.74	13.964	4268.7	13.915	161.035
400	4443.7	13.964	4282.62	13.915	161.084
401	4457.66	13.964	4296.53	13.915	161.133
402	4471.63	13.964	4310.45	13.915	161.182
403	4485.59	13.964	4324.36	13.915	161.231
404	4499.56	13.964	4338.28	13.915	161.28
405	4513.52	13.964	4352.19	13.915	161.329
406	4527.48	13.964	4366.11	13.915	161.378
407	4541.45	13.964	4380.02	13.915	161.427
408	4555.41	13.964	4393.94	13.915	161.476
409	4569.38	13.964	4407.85	13.915	161.525
410	4583.34	13.908	4421.77	13.915	161.574
411	4597.25	13.908	4435.68	13.915	161.567
412	4611.16	13.908	4449.6	13.915	161.56
413	4625.06	13.908	4463.51	13.915	161.553
414	4638.97	13.908	4477.43	13.915	161.546
415	4652.88	13.908	4491.34	13.915	161.539
416	4666.79	13.908	4505.26	13.915	161.532
417	4680.7	13.908	4519.17	13.915	161.525
418	4694.6	13.908	4533.09	13.915	161.518
419	4708.51	13.908	4547	13.915	161.511
420	4722.42	13.894	4560.92	13.963	161.504
421	4736.31	13.894	4574.88	13.963	161.435
422	4750.21	13.894	4588.84	13.963	161.366
423	4764.1	13.894	4602.8	13.963	161.297
424	4778	13.894	4616.77	13.963	161.228
425	4791.89	13.894	4630.73	13.963	161.159
426	4805.78	13.894	4644.69	13.963	161.09
427	4819.68	13.894	4658.66	13.963	161.021
428	4833.57	13.894	4672.62	13.963	160.952
429	4847.47	13.894	4686.58	13.963	160.883
430	4861.36	13.894	4700.55	14.035	160.814
431	4875.25	13.894	4714.58	14.035	160.673
432	4889.15	13.894	4728.62	14.035	160.532
433	4903.04	13.894	4742.65	14.035	160.391
434	4916.94	13.894	4756.69	14.035	160.25
435	4930.83	13.894	4770.72	14.035	160.109
436	4944.72	13.894	4784.76	14.035	159.968
437	4958.62	13.894	4798.79	14.035	159.827
438	4972.51	13.894	4812.83	14.035	159.686
439	4986.41	13.894	4826.86	14.035	159.545
440	5000.3	13.894	4840.9	14.035	159.404
441	5014.19	13.894	4854.93	14.035	159.263
442	5028.09	13.894	4868.97	14.035	159.122
443	5041.98	13.894	4883	14.035	158.981
444	5055.88	13.894	4897.04	14.035	158.84
445	5069.77	13.894	4911.07	14.035	158.699
446	5083.66	13.894	4925.11	14.035	158.558
447	5097.56	13.894	4939.14	14.035	158.417
448	5111.45	13.894	4953.18	14.035	158.276
449	5125.35	13.894	4967.21	14.035	158.135
450	5139.24	13.894	4981.25	14.035	157.994
451	5153.13	13.894	4995.28	14.035	157.853
452	5167.03	13.894	5009.32	14.035	157.712
453	5180.92	13.894	5023.35	14.035	157.571
454	5194.82	13.894	5037.39	14.035	157.43
455	5208.71	13.894	5051.42	14.035	157.289
456	5222.6	13.894	5065.46	14.035	157.148
457	5236.5	13.894	5079.49	14.035	157.007
458	5250.39	13.894	5093.53	14.035	156.866
459	5264.29	13.894	5107.56	14.035	156.725
460	5278.18	13.894	5121.6	14.035	156.584
461	5292.07	13.894	5135.63	14.035	156.443
462	5305.97	13.894	5149.67	14.035	156.302
463	5319.86	13.894	5163.7	14.035	156.161
464	5333.76	13.894	5177.74	14.035	156.02
465	5347.65	13.894	5191.77	14.035	155.879
466	5361.54	13.894	5205.81	14.035	155.738
467	5375.44	13.894	5219.84	14.035	155.597
468	5389.33	13.894	5233.88	14.035	155.456
469	5403.23	13.894	5247.91	14.035	155.315
470	5417.12	13.894	5261.95	14.035	155.174
471	5431.01	13.894	5275.98	14.035	155.033
472	5444.91	13.894	5290.02	14.035	154.892
473	5458.8	13.894	5304.05	14.035	154.751
474	5472.7	13.894	5318.09	14.035	154.61
475	5486.59	13.894	5332.12	14.035	154.469
476	5500.48	13.894	5346.16	14.035	154.328
477	5514.38	13.894	5360.19	14.035	154.187
478	5528.27	13.894	5374.23	14.035	154.046
479	5542.17	13.894	5388.26	14.035	153.905
480	5556.06	13.9528	5402.3	14.035	153.764
481	5570.01	13.9528	5416.33	14.035	153.682
482	5583.97	13.9528	5430.37	14.035	153.6
483	5597.92	13.9528	5444.4	14.035	153.517
484	5611.87	13.9528	5458.44	14.035	153.435
485	5625.82	13.9528	5472.47	14.035	153.353
486	5639.78	13.9528	5486.51	14.035	153.271
487	5653.73	13.9528	5500.54	14.035	153.189
488	5667.68	13.9528	5514.58	14.035	153.106
489	5681.64	13.9528	5528.61	14.035	153.024
490	5695.59	13.992	5542.65	14.013	152.942
491	5709.58	13.992	5556.66	14.013	152.921
492	5723.57	13.992	5570.67	14.013	152.9
493	5737.56	13.992	5584.69	14.013	152.879
494	5751.56	13.992	5598.7	14.013	152.858
495	5765.55	13.992	5612.71	14.013	152.837
496	5779.54	13.992	5626.72	14.013	152.816
497	5793.53	13.992	5640.74	14.013	152.795
498	5807.52	13.992	5654.75	14.013	152.774
499	5821.52	13.992	5668.76	14.013	152.753
500	5835.51	13.992	5682.78	13.925	152.732
501	5849.5	13.992	5696.7	13.925	152.799
502	5863.49	13.992	5710.63	13.925	152.866
503	5877.48	13.992	5724.55	13.925	152.933
504	5891.48	13.992	5738.48	13.925	153
505	5905.47	13.992	5752.4	13.925	153.067
506	5919.46	13.992	5766.33	13.925	153.134
507	5933.45	13.992	5780.25	13.925	153.201
508	5947.44	13.992	5794.18	13.925	153.268
509	5961.44	13.992	5808.1	13.925	153.335
510	5975.43	13.992	5822.03	13.925	153.402
511	5989.42	13.992	5835.95	13.925	153.469
512	6003.41	13.992	5849.88	13.925	153.536
513	6017.4	13.992	5863.8	13.925	153.603
514	6031.4	13.992	5877.73	13.925	153.67
515	6045.39	13.992	5891.65	13.925	153.737
516	6059.38	13.992	5905.58	13.925	153.804
517	6073.37	13.992	5919.5	13.925	153.871
518	6087.36	13.992	5933.43	13.925	153.938
519	6101.36	13.992	5947.35	13.925	154.005
520	6115.35	13.992	5961.28	13.925	154.072
521	6129.34	13.992	5975.2	13.925	154.139
522	6143.33	13.992	5989.13	13.925	154.206
523	6157.32	13.992	6003.05	13.925	154.273
524	6171.32	13.992	6016.98	13.925	154.34
525	6185.31	13.992	6030.9	13.925	154.407
526	6199.3	13.992	6044.83	13.925	154.474
527	6213.29	13.992	6058.75	13.925	154.541
528	6227.28	13.992	6072.68	13.925	154.608
529	6241.28	13.992	6086.6	13.925	154.675
530	6255.27	13.992	6100.53	13.925	154.742
531	6269.26	13.992	6114.45	13.925	154.809
532	6283.25	13.992	6128.38	13.925	154.876
533	6297.24	13.992	6142.3	13.925	154.943
534	6311.24	13.992	6156.23	13.925	155.01
535	6325.23	13.992	6170.15	13.925	155.077
536	6339.22	13.992	6184.08	13.925	155.144
537	6353.21	13.992	6198	13.925	155.211
538	6367.2	13.992	6211.93	13.925	155.278
539	6381.2	13.992	6225.85	13.925	155.345
540	6395.19	13.992	6239.78	13.925	155.412
541	6409.18	13.992	6253.7	13.925	155.479
542	6423.17	13.992	6267.63	13.925	155.546
543	6437.16	13.992	6281.55	13.925	155.613
544	6451.16	13.992	6295.48	13.925	155.68
545	6465.15	13.992	6309.4	13.925	155.747
546	6479.14	13.992	6323.33	13.925	155.814
547	6493.13	13.992	6337.25	13.925	155.881
548	6507.12	13.992	6351.18	13.925	155.948
549	6521.12	13.992	6365.1	13.925	156.015
550	6535.11	14.1288	6379.03	13.925	156.082
551	6549.24	14.1288	6392.95	13.925	156.286
552	6563.37	14.1288	6406.88	13.925	156.49
553	6577.49	14.1288	6420.8	13.925	156.693
554	6591.62	14.1288	6434.73	13.925	156.897
555	6605.75	14.1288	6448.65	13.925	157.101
556	6619.88	14.1288	6462.58	13.925	157.305
557	6634.01	14.1288	6476.5	13.925	157.509
558	6648.14	14.1288	6490.43	13.925	157.712
559	6662.27	14.1288	6504.35	13.925	157.916
560	6676.4	14.334	6518.28	13.925	158.12
561	6690.73	14.334	6532.2	13.925	158.529
562	6705.06	14.334	6546.13	13.925	158.938
563	6719.4	14.334	6560.05	13.925	159.347
564	6733.73	14.334	6573.98	13.925	159.756
565	6748.07	14.334	6587.9	13.925	160.165
566	6762.4	14.334	6601.83	13.925	160.574
567	6776.73	14.334	6615.75	13.925	160.983
568	6791.07	14.334	6629.68	13.925	161.392
569	6805.4	14.334	6643.6	13.925	161.801
570	6819.74	14.334	6657.53	14.328	162.21
571	6834.07	14.334	6671.85	14.328	162.216
572	6848.4	14.334	6686.18	14.328	162.222
573	6862.74	14.334	6700.51	14.328	162.228
574	6877.07	14.334	6714.84	14.328	162.234
575	6891.41	14.334	6729.17	14.328	162.24
576	6905.74	14.334	6743.49	14.328	162.246
577	6920.07	14.334	6757.82	14.328	162.252
578	6934.41	14.334	6772.15	14.328	162.258
579	6948.74	14.334	6786.48	14.328	162.264
580	6963.08	14.334	6800.81	14.328	162.27
581	6977.41	14.334	6815.13	14.328	162.276
582	6991.74	14.334	6829.46	14.328	162.282
583	7006.08	14.334	6843.79	14.328	162.288
584	7020.41	14.334	6858.12	14.328	162.294
585	7034.75	14.334	6872.45	14.328	162.3
586	7049.08	14.334	6886.77	14.328	162.306
587	7063.41	14.334	6901.1	14.328	162.312
588	7077.75	14.334	6915.43	14.328	162.318
589	7092.08	14.334	6929.76	14.328	162.324
590	7106.42	14.334	6944.09	14.328	162.33
591	7120.75	14.334	6958.41	14.328	162.336
592	7135.08	14.334	6972.74	14.328	162.342
593	7149.42	14.334	6987.07	14.328	162.348
594	7163.75	14.334	7001.4	14.328	162.354
595	7178.09	14.334	7015.73	14.328	162.36
596	7192.42	14.334	7030.05	14.328	162.366
597	7206.75	14.334	7044.38	14.328	162.372
598	7221.09	14.334	7058.71	14.328	162.378
599	7235.42	14.334	7073.04	14.328	162.384
600	7249.76	14.334	7087.37	14.328	162.39
601	7264.09	14.334	7101.69	14.328	162.396
602	7278.42	14.334	7116.02	14.328	162.402
603	7292.76	14.334	7130.35	14.328	162.408
604	7307.09	14.334	7144.68	14.328	162.414
605	7321.43	14.334	7159.01	14.328	162.42
606	7335.76	14.334	7173.33	14.328	162.426
607	7350.09	14.334	7187.66	14.328	162.432
608	7364.43	14.334	7201.99	14.328	162.438
609	7378.76	14.334	7216.32	14.328	162.444
610	7393.1	14.334	7230.65	14.328	162.45
611	7407.43	14.334	7244.97	14.328	162.456
612	7421.76	14.334	7259.3	14.328	162.462
613	7436.1	14.334	7273.63	14.328	162.468
614	7450.43	14.334	7287.96	14.328	162.474
615	7464.77	14.334	7302.29	14.328	162.48
616	7479.1	14.334	7316.61	14.328	162.486
617	7493.43	14.334	7330.94	14.328	162.492
618	7507.77	14.334	7345.27	14.328	162.498
619	7522.1	14.334	7359.6	14.328	162.504
620	7536.44	14.1804	7373.93	14.328	162.51
621	7550.62	14.1804	7388.25	14.328	162.362
622	7564.8	14.1804	7402.58	14.328	162.215
623	7578.98	14.1804	7416.91	14.328	162.067
624	7593.16	14.1804	7431.24	14.328	161.92
625	7607.34	14.1804	7445.57	14.328	161.772
626	7621.52	14.1804	7459.89	14.328	161.624
627	7635.7	14.1804	7474.22	14.328	161.477
628	7649.88	14.1804	7488.55	14.328	161.329
629	7664.06	14.1804	7502.88	14.328	161.182
630	7678.24	13.95	7517.21	14.328	161.034
631	7692.19	13.95	7531.53	14.328	160.656
632	7706.14	13.95	7545.86	14.328	160.278
633	7720.09	13.95	7560.19	14.328	159.9
634	7734.04	13.95	7574.52	14.328	159.522
635	7747.99	13.95	7588.85	14.328	159.144
636	7761.94	13.95	7603.17	14.328	158.766
637	7775.89	13.95	7617.5	14.328	158.388
638	7789.84	13.95	7631.83	14.328	158.01
639	7803.79	13.95	7646.16	14.328	157.632
640	7817.74	13.95	7660.49	13.918	157.254
641	7831.69	13.95	7674.4	13.918	157.286
642	7845.64	13.95	7688.32	13.918	157.318
643	7859.59	13.95	7702.24	13.918	157.35
644	7873.54	13.95	7716.16	13.918	157.382
645	7887.49	13.95	7730.08	13.918	157.414
646	7901.44	13.95	7743.99	13.918	157.446
647	7915.39	13.95	7757.91	13.918	157.478
648	7929.34	13.95	7771.83	13.918	157.51
649	7943.29	13.95	7785.75	13.918	157.542
650	7957.24	13.95	7799.67	13.918	157.574
651	7971.19	13.95	7813.58	13.918	157.606
652	7985.14	13.95	7827.5	13.918	157.638
653	7999.09	13.95	7841.42	13.918	157.67
654	8013.04	13.95	7855.34	13.918	157.702
655	8026.99	13.95	7869.26	13.918	157.734
656	8040.94	13.95	7883.17	13.918	157.766
657	8054.89	13.95	7897.09	13.918	157.798
658	8068.84	13.95	7911.01	13.918	157.83
659	8082.79	13.95	7924.93	13.918	157.862
660	8096.74	13.95	7938.85	13.918	157.894
661	8110.69	13.95	7952.76	13.918	157.926
662	8124.64	13.95	7966.68	13.918	157.958
663	8138.59	13.95	7980.6	13.918	157.99
664	8152.54	13.95	7994.52	13.918	158.022
665	8166.49	13.95	8008.44	13.918	158.054
666	8180.44	13.95	8022.35	13.918	158.086
667	8194.39	13.95	8036.27	13.918	158.118
668	8208.34	13.95	8050.19	13.918	158.15
669	8222.29	13.95	8064.11	13.918	158.182
670	8236.24	13.95	8078.03	13.918	158.214
671	8250.19	13.95	8091.94	13.918	158.246
672	8264.14	13.95	8105.86	13.918	158.278
673	8278.09	13.95	8119.78	13.918	158.31
674	8292.04	13.95	8133.7	13.918	158.342
675	8305.99	13.95	8147.62	13.918	158.374
676	8319.94	13.95	8161.53	13.918	158.406
677	8333.89	13.95	8175.45	13.918	158.438
678	8347.84	13.95	8189.37	13.918	158.47
679	8361.79	13.95	8203.29	13.918	158.502
680	8375.74	13.95	8217.21	13.918	158.534
681	8389.69	13.95	8231.12	13.918	158.566
682	8403.64	13.95	8245.04	13.918	158.598
683	8417.59	13.95	8258.96	13.918	158.63
684	8431.54	13.95	8272.88	13.918	158.662
685	8445.49	13.95	8286.8	13.918	158.694
686	8459.44	13.95	8300.71	13.918	158.726
687	8473.39	13.95	8314.63	13.918	158.758
688	8487.34	13.95	8328.55	13.918	158.79
689	8501.29	13.95	8342.47	13.918	158.822
690	8515.24	14.0154	8356.39	13.918	158.854
691	8529.26	14.0154	8370.3	13.918	158.951
692	8543.27	14.0154	8384.22	13.918	159.049
693	8557.29	14.0154	8398.14	13.918	159.146
694	8571.3	14.0154	8412.06	13.918	159.244
695	8585.32	14.0154	8425.98	13.918	159.341
696	8599.33	14.0154	8439.89	13.918	159.438
697	8613.35	14.0154	8453.81	13.918	159.536
698	8627.36	14.0154	8467.73	13.918	159.633
699	8641.38	14.0154	8481.65	13.918	159.731
700	8655.39	14.277	8495.57	13.918	159.828
701	8669.67	14.277	8509.48	13.918	160.187
702	8683.95	14.277	8523.4	13.918	160.546
703	8698.23	14.277	8537.32	13.918	160.905
704	8712.5	14.277	8551.24	13.918	161.264
705	8726.78	14.277	8565.16	13.918	161.623
706	8741.06	14.277	8579.07	13.918	161.982
707	8755.33	14.277	8592.99	13.918	162.341
708	8769.61	14.277	8606.91	13.918	162.7
709	8783.89	14.277	8620.83	13.918	163.059
710	8798.16	14.277	8634.75	13.9468	163.418
711	8812.44	14.277	8648.69	13.9468	163.748
712	8826.72	14.277	8662.64	13.9468	164.078
713	8841	14.277	8676.59	13.9468	164.409
714	8855.27	14.277	8690.53	13.9468	164.739
715	8869.55	14.277	8704.48	13.9468	165.069
716	8883.83	14.277	8718.43	13.9468	165.399
717	8898.1	14.277	8732.37	13.9468	165.729
718	8912.38	14.277	8746.32	13.9468	166.06
719	8926.66	14.277	8760.27	13.9468	166.39
720	8940.93	14.277	8774.21	13.954	166.72
721	8955.21	14.277	8788.17	13.954	167.043
722	8969.49	14.277	8802.12	13.954	167.366
723	8983.77	14.277	8816.08	13.954	167.689
724	8998.04	14.277	8830.03	13.954	168.012
725	9012.32	14.277	8843.98	13.954	168.335
726	9026.6	14.277	8857.94	13.954	168.658
727	9040.87	14.277	8871.89	13.954	168.981
728	9055.15	14.277	8885.85	13.954	169.304
729	9069.43	14.277	8899.8	13.954	169.627
730	9083.7	14.277	8913.75	13.954	169.95
731	9097.98	14.277	8927.71	13.954	170.273
732	9112.26	14.277	8941.66	13.954	170.596
733	9126.54	14.277	8955.62	13.954	170.919
734	9140.81	14.277	8969.57	13.954	171.242
735	9155.09	14.277	8983.52	13.954	171.565
736	9169.37	14.277	8997.48	13.954	171.888
737	9183.64	14.277	9011.43	13.954	172.211
738	9197.92	14.277	9025.39	13.954	172.534
739	9212.2	14.277	9039.34	13.954	172.857
740	9226.47	14.277	9053.29	13.954	173.18
741	9240.75	14.277	9067.25	13.954	173.503
742	9255.03	14.277	9081.2	13.954	173.826
743	9269.31	14.277	9095.16	13.954	174.149
744	9283.58	14.277	9109.11	13.954	174.472
745	9297.86	14.277	9123.06	13.954	174.795
746	9312.14	14.277	9137.02	13.954	175.118
747	9326.41	14.277	9150.97	13.954	175.441
748	9340.69	14.277	9164.93	13.954	175.764
749	9354.97	14.277	9178.88	13.954	176.087
750	9369.24	14.277	9192.83	13.954	176.41
751	9383.52	14.277	9206.79	13.954	176.733
752	9397.8	14.277	9220.74	13.954	177.056
753	9412.08	14.277	9234.7	13.954	177.379
754	9426.35	14.277	9248.65	13.954	177.702
755	9440.63	14.277	9262.6	13.954	178.025
756	9454.91	14.277	9276.56	13.954	178.348
757	9469.18	14.277	9290.51	13.954	178.671
758	9483.46	14.277	9304.47	13.954	178.994
759	9497.74	14.277	9318.42	13.954	179.317
760	9512.01	14.0516	9332.37	13.954	179.64
761	9526.07	14.0516	9346.33	13.954	179.738
762	9540.12	14.0516	9360.28	13.954	179.835
763	9554.17	14.0516	9374.24	13.954	179.933
764	9568.22	14.0516	9388.19	13.954	180.03
765	9582.27	14.0516	9402.14	13.954	180.128
766	9596.32	14.0516	9416.1	13.954	180.226
767	9610.38	14.0516	9430.05	13.954	180.323
768	9624.43	14.0516	9444.01	13.954	180.421
769	9638.48	14.0516	9457.96	13.954	180.518
770	9652.53	13.15	9471.91	13.954	180.616
771	9665.68	13.15	9485.87	13.954	179.812
772	9678.83	13.15	9499.82	13.954	179.008
773	9691.98	13.15	9513.78	13.954	178.204
774	9705.13	13.15	9527.73	13.954	177.4
775	9718.28	13.15	9541.68	13.954	176.596
776	9731.43	13.15	9555.64	13.954	175.792
777	9744.58	13.15	9569.59	13.954	174.988
778	9757.73	13.15	9583.55	13.954	174.184
779	9770.88	13.15	9597.5	13.954	173.38
780	9784.03	13.15	9611.45	13.7044	172.576
781	9797.18	13.15	9625.16	13.7044	172.022
782	9810.33	13.15	9638.86	13.7044	171.467
783	9823.48	13.15	9652.57	13.7044	170.913
784	9836.63	13.15	9666.27	13.7044	170.358
785	9849.78	13.15	9679.98	13.7044	169.804
786	9862.93	13.15	9693.68	13.7044	169.25
787	9876.08	13.15	9707.38	13.7044	168.695
788	9889.23	13.15	9721.09	13.7044	168.141
789	9902.38	13.15	9734.79	13.7044	167.586
790	9915.53	13.15	9748.5	13.538	167.032
791	9928.68	13.15	9762.04	13.538	166.644
792	9941.83	13.15	9775.57	13.538	166.256
793	9954.98	13.15	9789.11	13.538	165.868
794	9968.13	13.15	9802.65	13.538	165.48
795	9981.28	13.15	9816.19	13.538	165.092
796	9994.43	13.15	9829.73	13.538	164.704
797	10007.6	13.15	9843.26	13.538	164.316
798	10020.7	13.15	9856.8	13.538	163.928
799	10033.9	13.15	9870.34	13.538	163.54
800	10047	13.15	9883.88	13.538	163.152
801	10060.2	13.15	9897.42	13.538	162.764
802	10073.3	13.15	9910.95	13.538	162.376
803	10086.5	13.15	9924.49	13.538	161.988
804	10099.6	13.15	9938.03	13.538	161.6
805	10112.8	13.15	9951.57	13.538	161.212
806	10125.9	13.15	9965.11	13.538	160.824
807	10139.1	13.15	9978.64	13.538	160.436
808	10152.2	13.15	9992.18	13.538	160.048
809	10165.4	13.15	10005.7	13.538	159.66
810	10178.5	13.15	10019.3	13.538	159.272
811	10191.7	13.15	10032.8	13.538	158.884
812	10204.8	13.15	10046.3	13.538	158.496
813	10218	13.15	10059.9	13.538	158.108
814	10231.1	13.15	10073.4	13.538	157.72
815	10244.3	13.15	10086.9	13.538	157.332
816	10257.4	13.15	10100.5	13.538	156.944
817	10270.6	13.15	10114	13.538	156.556
818	10283.7	13.15	10127.6	13.538	156.168
819	10296.9	13.15	10141.1	13.538	155.78
820	10310	13.15	10154.6	13.538	155.392
821	10323.2	13.15	10168.2	13.538	155.004
822	10336.3	13.15	10181.7	13.538	154.616
823	10349.5	13.15	10195.3	13.538	154.228
824	10362.6	13.15	10208.8	13.538	153.84
825	10375.8	13.15	10222.3	13.538	153.452
826	10388.9	13.15	10235.9	13.538	153.064
827	10402.1	13.15	10249.4	13.538	152.676
828	10415.2	13.15	10262.9	13.538	152.288
829	10428.4	13.15	10276.5	13.538	151.9
830	10441.5	13.15	10290	13.538	151.512
831	10454.7	13.15	10303.6	13.538	151.124
832	10467.8	13.15	10317.1	13.538	150.736
833	10481	13.15	10330.6	13.538	150.348
834	10494.1	13.15	10344.2	13.538	149.96
835	10507.3	13.15	10357.7	13.538	149.572
836	10520.4	13.15	10371.2	13.538	149.184
837	10533.6	13.15	10384.8	13.538	148.796
838	10546.7	13.15	10398.3	13.538	148.408
839	10559.9	13.15	10411.9	13.538	148.02
840	10573	13.5886	10425.4	13.538	147.632
841	10586.6	13.5886	10438.9	13.538	147.683
842	10600.2	13.5886	10452.5	13.538	147.733
843	10613.8	13.5886	10466	13.538	147.784
844	10627.4	13.5886	10479.6	13.538	147.834
845	10641	13.5886	10493.1	13.538	147.885
846	10654.6	13.5886	10506.6	13.538	147.936
847	10668.2	13.5886	10520.2	13.538	147.986
848	10681.7	13.5886	10533.7	13.538	148.037
849	10695.3	13.5886	10547.2	13.538	148.087
850	10708.9	13.881	10560.8	13.5792	148.138
851	10722.8	13.881	10574.4	13.5792	148.44
852	10736.7	13.881	10587.9	13.5792	148.742
853	10750.6	13.881	10601.5	13.5792	149.043
854	10764.4	13.881	10615.1	13.5792	149.345
855	10778.3	13.881	10628.7	13.5792	149.647
856	10792.2	13.881	10642.3	13.5792	149.949
857	10806.1	13.881	10655.8	13.5792	150.251
858	10820	13.881	10669.4	13.5792	150.552
859	10833.8	13.881	10683	13.5792	150.854
860	10847.7	13.881	10696.6	13.744	151.156
861	10861.6	13.881	10710.3	13.744	151.293
862	10875.5	13.881	10724.1	13.744	151.43
863	10889.4	13.881	10737.8	13.744	151.567
864	10903.3	13.881	10751.5	13.744	151.704
865	10917.1	13.881	10765.3	13.744	151.841
866	10931	13.881	10779	13.744	151.978
867	10944.9	13.881	10792.8	13.744	152.115
868	10958.8	13.881	10806.5	13.744	152.252
869	10972.7	13.881	10820.3	13.744	152.389
870	10986.5	13.881	10834	13.744	152.526
871	11000.4	13.881	10847.8	13.744	152.663
872	11014.3	13.881	10861.5	13.744	152.8
873	11028.2	13.881	10875.2	13.744	152.937
874	11042.1	13.881	10889	13.744	153.074
875	11055.9	13.881	10902.7	13.744	153.211
876	11069.8	13.881	10916.5	13.744	153.348
877	11083.7	13.881	10930.2	13.744	153.485
878	11097.6	13.881	10944	13.744	153.622
879	11111.5	13.881	10957.7	13.744	153.759
880	11125.3	13.881	10971.5	13.744	153.896
881	11139.2	13.881	10985.2	13.744	154.033
882	11153.1	13.881	10998.9	13.744	154.17
883	11167	13.881	11012.7	13.744	154.307
884	11180.9	13.881	11026.4	13.744	154.444
885	11194.8	13.881	11040.2	13.744	154.581
886	11208.6	13.881	11053.9	13.744	154.718
887	11222.5	13.881	11067.7	13.744	154.855
888	11236.4	13.881	11081.4	13.744	154.992
889	11250.3	13.881	11095.1	13.744	155.129
890	11264.2	13.881	11108.9	13.744	155.266
891	11278	13.881	11122.6	13.744	155.403
892	11291.9	13.881	11136.4	13.744	155.54
893	11305.8	13.881	11150.1	13.744	155.677
894	11319.7	13.881	11163.9	13.744	155.814
895	11333.6	13.881	11177.6	13.744	155.951
896	11347.4	13.881	11191.4	13.744	156.088
897	11361.3	13.881	11205.1	13.744	156.225
898	11375.2	13.881	11218.8	13.744	156.362
899	11389.1	13.881	11232.6	13.744	156.499
900	11403	13.881	11246.3	13.744	156.636
901	11416.8	13.881	11260.1	13.744	156.773
902	11430.7	13.881	11273.8	13.744	156.91
903	11444.6	13.881	11287.6	13.744	157.047
904	11458.5	13.881	11301.3	13.744	157.184
905	11472.4	13.881	11315.1	13.744	157.321
906	11486.3	13.881	11328.8	13.744	157.458
907	11500.1	13.881	11342.5	13.744	157.595
908	11514	13.881	11356.3	13.744	157.732
909	11527.9	13.881	11370	13.744	157.869
910	11541.8	13.881	11383.8	13.744	158.006
911	11555.7	13.881	11397.5	13.744	158.143
912	11569.5	13.881	11411.3	13.744	158.28
913	11583.4	13.881	11425	13.744	158.417
914	11597.3	13.881	11438.7	13.744	158.554
915	11611.2	13.881	11452.5	13.744	158.691
916	11625.1	13.881	11466.2	13.744	158.828
917	11638.9	13.881	11480	13.744	158.965
918	11652.8	13.881	11493.7	13.744	159.102
919	11666.7	13.881	11507.5	13.744	159.239
920	11680.6	13.881	11521.2	13.744	159.376
921	11694.5	13.881	11535	13.744	159.513
922	11708.3	13.881	11548.7	13.744	159.65
923	11722.2	13.881	11562.4	13.744	159.787
924	11736.1	13.881	11576.2	13.744	159.924
925	11750	13.881	11589.9	13.744	160.061
926	11763.9	13.881	11603.7	13.744	160.198
927	11777.8	13.881	11617.4	13.744	160.335
928	11791.6	13.881	11631.2	13.744	160.472
929	11805.5	13.881	11644.9	13.744	160.609
930	11819.4	13.881	11658.7	13.6984	160.746
931	11833.3	13.881	11672.3	13.6984	160.929
932	11847.2	13.881	11686	13.6984	161.111
933	11861	13.881	11699.7	13.6984	161.294
934	11874.9	13.881	11713.4	13.6984	161.476
935	11888.8	13.881	11727.1	13.6984	161.659
936	11902.7	13.881	11740.8	13.6984	161.842
937	11916.6	13.881	11754.5	13.6984	162.024
938	11930.4	13.881	11768.2	13.6984	162.207
939	11944.3	13.881	11781.9	13.6984	162.389
940	11958.2	13.881	11795.6	13.687	162.572
941	11972.1	13.881	11809.3	13.687	162.766
942	11986	13.881	11823	13.687	162.96
943	11999.8	13.881	11836.7	13.687	163.154
944	12013.7	13.881	11850.4	13.687	163.348
945	12027.6	13.881	11864.1	13.687	163.542
946	12041.5	13.881	11877.8	13.687	163.736
947	12055.4	13.881	11891.4	13.687	163.93
948	12069.3	13.881	11905.1	13.687	164.124
949	12083.1	13.881	11918.8	13.687	164.318
950	12097	13.881	11932.5	13.687	164.512
951	12110.9	13.881	11946.2	13.687	164.706
952	12124.8	13.881	11959.9	13.687	164.9
953	12138.7	13.881	11973.6	13.687	165.094
954	12152.5	13.881	11987.3	13.687	165.288
955	12166.4	13.881	12000.9	13.687	165.482
956	12180.3	13.881	12014.6	13.687	165.676
957	12194.2	13.881	12028.3	13.687	165.87
958	12208.1	13.881	12042	13.687	166.064
959	12221.9	13.881	12055.7	13.687	166.258
960	12235.8	13.881	12069.4	13.687	166.452
961	12249.7	13.881	12083.1	13.687	166.646
962	12263.6	13.881	12096.7	13.687	166.84
963	12277.5	13.881	12110.4	13.687	167.034
964	12291.3	13.881	12124.1	13.687	167.228
965	12305.2	13.881	12137.8	13.687	167.422
966	12319.1	13.881	12151.5	13.687	167.616
967	12333	13.881	12165.2	13.687	167.81
968	12346.9	13.881	12178.9	13.687	168.004
969	12360.8	13.881	12192.6	13.687	168.198
970	12374.6	13.881	12206.2	13.687	168.392
971	12388.5	13.881	12219.9	13.687	168.586
972	12402.4	13.881	12233.6	13.687	168.78
973	12416.3	13.881	12247.3	13.687	168.974
974	12430.2	13.881	12261	13.687	169.168
975	12444	13.881	12274.7	13.687	169.362
976	12457.9	13.881	12288.4	13.687	169.556
977	12471.8	13.881	12302.1	13.687	169.75
978	12485.7	13.881	12315.7	13.687	169.944
979	12499.6	13.881	12329.4	13.687	170.138
980	12513.4	13.9602	12343.1	13.687	170.332
981	12527.4	13.9602	12356.8	13.687	170.605
982	12541.4	13.9602	12370.5	13.687	170.878
983	12555.3	13.9602	12384.2	13.687	171.152
984	12569.3	13.9602	12397.9	13.687	171.425
985	12583.2	13.9602	12411.5	13.687	171.698
986	12597.2	13.9602	12425.2	13.687	171.971
987	12611.2	13.9602	12438.9	13.687	172.244
988	12625.1	13.9602	12452.6	13.687	172.518
989	12639.1	13.9602	12466.3	13.687	172.791
990	12653	14.277	12480	13.687	173.064
991	12667.3	14.277	12493.7	13.687	173.654
992	12681.6	14.277	12507.4	13.687	174.244
993	12695.9	14.277	12521	13.687	174.834
994	12710.2	14.277	12534.7	13.687	175.424
995	12724.4	14.277	12548.4	13.687	176.014
996	12738.7	14.277	12562.1	13.687	176.604
997	12753	14.277	12575.8	13.687	177.194
998	12767.3	14.277	12589.5	13.687	177.784
999	12781.5	14.277	12603.2	13.687	178.374
1000	12795.8	14.277	12616.9	14.057	178.964
1001	12810.1	14.277	12630.9	14.057	179.184
1002	12824.4	14.277	12645	14.057	179.404
1003	12838.6	14.277	12659	14.057	179.624
1004	12852.9	14.277	12673.1	14.057	179.844
1005	12867.2	14.277	12687.1	14.057	180.064
1006	12881.5	14.277	12701.2	14.057	180.284
1007	12895.8	14.277	12715.3	14.057	180.504
1008	12910	14.277	12729.3	14.057	180.724
1009	12924.3	14.277	12743.4	14.057	180.944
1010	12938.6	14.277	12757.4	14.612	181.164
1011	12952.9	14.277	12772	14.612	180.829
1012	12967.1	14.277	12786.6	14.612	180.494
1013	12981.4	14.277	12801.3	14.612	180.159
1014	12995.7	14.277	12815.9	14.612	179.824
1015	13010	14.277	12830.5	14.612	179.489
1016	13024.2	14.277	12845.1	14.612	179.154
1017	13038.5	14.277	12859.7	14.612	178.819
1018	13052.8	14.277	12874.3	14.612	178.484
1019	13067.1	14.277	12888.9	14.612	178.149
1020	13081.4	14.277	12903.5	14.612	177.814
1021	13095.6	14.277	12918.2	14.612	177.479
1022	13109.9	14.277	12932.8	14.612	177.144
1023	13124.2	14.277	12947.4	14.612	176.809
1024	13138.5	14.277	12962	14.612	176.474
1025	13152.7	14.277	12976.6	14.612	176.139
1026	13167	14.277	12991.2	14.612	175.804
1027	13181.3	14.277	13005.8	14.612	175.469
1028	13195.6	14.277	13020.4	14.612	175.134
1029	13209.9	14.277	13035.1	14.612	174.799
1030	13224.1	14.277	13049.7	14.612	174.464
1031	13238.4	14.277	13064.3	14.612	174.129
1032	13252.7	14.277	13078.9	14.612	173.794
1033	13267	14.277	13093.5	14.612	173.459
1034	13281.2	14.277	13108.1	14.612	173.124
1035	13295.5	14.277	13122.7	14.612	172.789
1036	13309.8	14.277	13137.3	14.612	172.454
1037	13324.1	14.277	13151.9	14.612	172.119
1038	13338.3	14.277	13166.6	14.612	171.784
1039	13352.6	14.277	13181.2	14.612	171.449
1040	13366.9	14.277	13195.8	14.612	171.114
1041	13381.2	14.277	13210.4	14.612	170.779
1042	13395.5	14.277	13225	14.612	170.444
1043	13409.7	14.277	13239.6	14.612	170.109
1044	13424	14.277	13254.2	14.612	169.774
1045	13438.3	14.277	13268.8	14.612	169.439
1046	13452.6	14.277	13283.5	14.612	169.104
1047	13466.8	14.277	13298.1	14.612	168.769
1048	13481.1	14.277	13312.7	14.612	168.434
1049	13495.4	14.277	13327.3	14.612	168.099
1050	13509.7	14.1976	13341.9	14.612	167.764
1051	13523.9	14.1976	13356.5	14.612	167.35
1052	13538.1	14.1976	13371.1	14.612	166.935
1053	13552.3	14.1976	13385.7	14.612	166.521
1054	13566.5	14.1976	13400.4	14.612	166.106
1055	13580.7	14.1976	13415	14.612	165.692
1056	13594.9	14.1976	13429.6	14.612	165.278
1057	13609.1	14.1976	13444.2	14.612	164.863
1058	13623.2	14.1976	13458.8	14.612	164.449
1059	13637.4	14.1976	13473.4	14.612	164.034
1060	13651.6	13.88	13488	14.612	163.62
1061	13665.5	13.88	13502.6	14.612	162.888
1062	13679.4	13.88	13517.2	14.612	162.156
1063	13693.3	13.88	13531.9	14.612	161.424
1064	13707.2	13.88	13546.5	14.612	160.692
1065	13721	13.88	13561.1	14.612	159.96
1066	13734.9	13.88	13575.7	14.612	159.228
1067	13748.8	13.88	13590.3	14.612	158.496
1068	13762.7	13.88	13604.9	14.612	157.764
1069	13776.6	13.88	13619.5	14.612	157.032
1070	13790.4	13.88	13634.1	14.2196	156.3
1071	13804.3	13.88	13648.4	14.2196	155.96
1072	13818.2	13.88	13662.6	14.2196	155.621
1073	13832.1	13.88	13676.8	14.2196	155.281
1074	13846	13.88	13691	14.2196	154.942
1075	13859.8	13.88	13705.2	14.2196	154.602
1076	13873.7	13.88	13719.5	14.2196	154.262
1077	13887.6	13.88	13733.7	14.2196	153.923
1078	13901.5	13.88	13747.9	14.2196	153.583
1079	13915.4	13.88	13762.1	14.2196	153.244
1080	13929.2	13.88	13776.3	13.631	152.904
1081	13943.1	13.88	13790	13.631	153.153
1082	13957	13.88	13803.6	13.631	153.402
1083	13970.9	13.88	13817.2	13.631	153.651
1084	13984.8	13.88	13830.9	13.631	153.9
1085	13998.6	13.88	13844.5	13.631	154.149
1086	14012.5	13.88	13858.1	13.631	154.398
1087	14026.4	13.88	13871.8	13.631	154.647
1088	14040.3	13.88	13885.4	13.631	154.896
1089	14054.2	13.88	13899	13.631	155.145
1090	14068	13.88	13912.7	13.631	155.394
1091	14081.9	13.88	13926.3	13.631	155.643
1092	14095.8	13.88	13939.9	13.631	155.892
1093	14109.7	13.88	13953.5	13.631	156.141
1094	14123.6	13.88	13967.2	13.631	156.39
1095	14137.4	13.88	13980.8	13.631	156.639
1096	14151.3	13.88	13994.4	13.631	156.888
1097	14165.2	13.88	14008.1	13.631	157.137
1098	14179.1	13.88	14021.7	13.631	157.386
1099	14193	13.88	14035.3	13.631	157.635
1100	14206.8	13.88	14049	13.631	157.884
1101	14220.7	13.88	14062.6	13.631	158.133
1102	14234.6	13.88	14076.2	13.631	158.382
1103	14248.5	13.88	14089.9	13.631	158.631
1104	14262.4	13.88	14103.5	13.631	158.88
1105	14276.2	13.88	14117.1	13.631	159.129
1106	14290.1	13.88	14130.7	13.631	159.378
1107	14304	13.88	14144.4	13.631	159.627
1108	14317.9	13.88	14158	13.631	159.876
1109	14331.8	13.88	14171.6	13.631	160.125
1110	14345.6	13.88	14185.3	13.631	160.374
1111	14359.5	13.88	14198.9	13.631	160.623
1112	14373.4	13.88	14212.5	13.631	160.872
1113	14387.3	13.88	14226.2	13.631	161.121
1114	14401.2	13.88	14239.8	13.631	161.37
1115	14415	13.88	14253.4	13.631	161.619
1116	14428.9	13.88	14267.1	13.631	161.868
1117	14442.8	13.88	14280.7	13.631	162.117
1118	14456.7	13.88	14294.3	13.631	162.366
1119	14470.6	13.88	14307.9	13.631	162.615
1120	14484.4	24.606	14321.6	13.631	162.864
1121	14509	24.606	14335.2	13.631	173.839
1122	14533.7	24.606	14348.8	13.631	184.814
1123	14558.3	24.606	14362.5	13.631	195.789
1124	14582.9	24.606	14376.1	13.631	206.764
1125	14607.5	24.606	14389.7	13.631	217.739
1126	14632.1	24.606	14403.4	13.631	228.714
1127	14656.7	24.606	14417	13.631	239.689
1128	14681.3	24.606	14430.6	13.631	250.664
1129	14705.9	24.606	14444.3	13.631	261.639
1130	14730.5	13.505	14457.9	13.631	272.614
1131	14744	13.505	14471.5	13.631	272.488
1132	14757.5	13.505	14485.2	13.631	272.362
1133	14771	13.505	14498.8	13.631	272.236
1134	14784.5	13.505	14512.4	13.631	272.11
1135	14798	13.505	14526	13.631	271.984
1136	14811.5	13.505	14539.7	13.631	271.858
1137	14825	13.505	14553.3	13.631	271.732
1138	14838.5	13.505	14566.9	13.631	271.606
1139	14852	13.505	14580.6	13.631	271.48
1140	14865.6	13.505	14594.2	13.631	271.354
1141	14879.1	13.505	14607.8	13.631	271.228
1142	14892.6	13.505	14621.5	13.631	271.102
1143	14906.1	13.505	14635.1	13.631	270.976
1144	14919.6	13.505	14648.7	13.631	270.85
1145	14933.1	13.505	14662.4	13.631	270.724
1146	14946.6	13.505	14676	13.631	270.598
1147	14960.1	13.505	14689.6	13.631	270.472
1148	14973.6	13.505	14703.2	13.631	270.346
1149	14987.1	13.505	14716.9	13.631	270.22
1150	15000.6	13.505	14730.5	13.234	270.094
1151	15014.1	13.505	14743.7	13.234	270.365
1152	15027.6	13.505	14757	13.234	270.636
1153	15041.1	13.505	14770.2	13.234	270.907
1154	15054.6	13.505	14783.4	13.234	271.178
1155	15068.1	13.505	14796.7	13.234	271.449
1156	15081.6	13.505	14809.9	13.234	271.72
1157	15095.1	13.505	14823.1	13.234	271.991
1158	15108.6	13.505	14836.4	13.234	272.262
1159	15122.1	13.505	14849.6	13.234	272.533
1160	15135.7	13.505	14862.9	13.234	272.804
1161	15149.2	13.505	14876.1	13.234	273.075
1162	15162.7	13.505	14889.3	13.234	273.346
1163	15176.2	13.505	14902.6	13.234	273.617
1164	15189.7	13.505	14915.8	13.234	273.888
1165	15203.2	13.505	14929	13.234	274.159
1166	15216.7	13.505	14942.3	13.234	274.43
1167	15230.2	13.505	14955.5	13.234	274.701
1168	15243.7	13.505	14968.7	13.234	274.972
1169	15257.2	13.505	14982	13.234	275.243
1170	15270.7	13.505	14995.2	13.234	275.514
1171	15284.2	13.505	15008.4	13.234	275.785
1172	15297.7	13.505	15021.7	13.234	276.056
1173	15311.2	13.505	15034.9	13.234	276.327
1174	15324.7	13.505	15048.1	13.234	276.598
1175	15338.2	13.505	15061.4	13.234	276.869
1176	15351.7	13.505	15074.6	13.234	277.14
1177	15365.2	13.505	15087.8	13.234	277.411
1178	15378.7	13.505	15101.1	13.234	277.682
1179	15392.2	13.505	15114.3	13.234	277.953
1180	15405.8	13.505	15127.5	13.234	278.224
1181	15419.3	13.505	15140.8	13.234	278.495
1182	15432.8	13.505	15154	13.234	278.766
1183	15446.3	13.505	15167.2	13.234	279.037
1184	15459.8	13.505	15180.5	13.234	279.308
1185	15473.3	13.505	15193.7	13.234	279.579
1186	15486.8	13.505	15206.9	13.234	279.85
1187	15500.3	13.505	15220.2	13.234	280.121
1188	15513.8	13.505	15233.4	13.234	280.392
1189	15527.3	13.505	15246.6	13.234	280.663
1190	15540.8	13.505	15259.9	13.234	280.934
1191	15554.3	13.505	15273.1	13.234	281.205
1192	15567.8	13.505	15286.3	13.234	281.476
1193	15581.3	13.505	15299.6	13.234	281.747
1194	15594.8	13.505	15312.8	13.234	282.018
1195	15608.3	13.505	15326	13.234	282.289
1196	15621.8	13.505	15339.3	13.234	282.56
1197	15635.3	13.505	15352.5	13.234	282.831
1198	15648.8	13.505	15365.7	13.234	283.102
1199	15662.3	13.505	15379	13.234	283.373
1200	15675.9	13.505	15392.2	13.234	283.644
1201	15689.4	13.505	15405.4	13.234	283.915
1202	15702.9	13.505	15418.7	13.234	284.186
1203	15716.4	13.505	15431.9	13.234	284.457
1204	15729.9	13.505	15445.1	13.234	284.728
1205	15743.4	13.505	15458.4	13.234	284.999
1206	15756.9	13.505	15471.6	13.234	285.27
1207	15770.4	13.505	15484.8	13.234	285.541
1208	15783.9	13.505	15498.1	13.234	285.812
1209	15797.4	13.505	15511.3	13.234	286.083
1210	15810.9	13.505	15524.6	13.234	286.354
1211	15824.4	13.505	15537.8	13.234	286.625
1212	15837.9	13.505	15551	13.234	286.896
1213	15851.4	13.505	15564.3	13.234	287.167
1214	15864.9	13.505	15577.5	13.234	287.438
1215	15878.4	13.505	15590.7	13.234	287.709
1216	15891.9	13.505	15604	13.234	287.98
1217	15905.4	13.505	15617.2	13.234	288.251
1218	15918.9	13.505	15630.4	13.234	288.522
1219	15932.4	13.505	15643.7	13.234	288.793
1220	15946	13.505	15656.9	13.234	289.064
1221	15959.5	13.505	15670.1	13.234	289.335
1222	15973	13.505	15683.4	13.234	289.606
1223	15986.5	13.505	15696.6	13.234	289.877
1224	16000	13.505	15709.8	13.234	290.148
1225	16013.5	13.505	15723.1	13.234	290.419
1226	16027	13.505	15736.3	13.234	290.69
1227	16040.5	13.505	15749.5	13.234	290.961
1228	16054	13.505	15762.8	13.234	291.232
1229	16067.5	13.505	15776	13.234	291.503
1230	16081	13.505	15789.2	13.234	291.774
1231	16094.5	13.505	15802.5	13.234	292.045
1232	16108	13.505	15815.7	13.234	292.316
1233	16121.5	13.505	15828.9	13.234	292.587
1234	16135	13.505	15842.2	13.234	292.858
1235	16148.5	13.505	15855.4	13.234	293.129
1236	16162	13.505	15868.6	13.234	293.4
1237	16175.5	13.505	15881.9	13.234	293.671
1238	16189	13.505	15895.1	13.234	293.942
1239	16202.5	13.505	15908.3	13.234	294.213
1240	16216.1	13.505	15921.6	13.234	294.484
1241	16229.6	13.505	15934.8	13.234	294.755
1242	16243.1	13.505	15948	13.234	295.026
1243	16256.6	13.505	15961.3	13.234	295.297
1244	16270.1	13.505	15974.5	13.234	295.568
1245	16283.6	13.505	15987.7	13.234	295.839
1246	16297.1	13.505	16001	13.234	296.11
1247	16310.6	13.505	16014.2	13.234	296.381
1248	16324.1	13.505	16027.4	13.234	296.652
1249	16337.6	13.505	16040.7	13.234	296.923
1250	16351.1	13.505	16053.9	13.234	297.194
1251	16364.6	13.505	16067.1	13.234	297.465
1252	16378.1	13.505	16080.4	13.234	297.736
1253	16391.6	13.505	16093.6	13.234	298.007
1254	16405.1	13.505	16106.8	13.234	298.278
1255	16418.6	13.505	16120.1	13.234	298.549
1256	16432.1	13.505	16133.3	13.234	298.82
1257	16445.6	13.505	16146.5	13.234	299.091
1258	16459.1	13.505	16159.8	13.234	299.362
1259	16472.6	13.505	16173	13.234	299.633
1260	16486.2	13.505	16186.3	13.234	299.904
1261	16499.7	13.505	16199.5	13.234	300.175
1262	16513.2	13.505	16212.7	13.234	300.446
1263	16526.7	13.505	16226	13.234	300.717
1264	16540.2	13.505	16239.2	13.234	300.988
1265	16553.7	13.505	16252.4	13.234	301.259
1266	16567.2	13.505	16265.7	13.234	301.53
1267	16580.7	13.505	16278.9	13.234	301.801
1268	16594.2	13.505	16292.1	13.234	302.072
1269	16607.7	13.505	16305.4	13.234	302.343
1270	16621.2	13.3666	16318.6	13.234	302.614
1271	16634.6	13.3666	16331.8	13.234	302.747
1272	16647.9	13.3666	16345.1	13.234	302.879
1273	16661.3	13.3666	16358.3	13.234	303.012
1274	16674.7	13.3666	16371.5	13.234	303.144
1275	16688	13.3666	16384.8	13.234	303.277
1276	16701.4	13.3666	16398	13.234	303.41
1277	16714.8	13.3666	16411.2	13.234	303.542
1278	16728.1	13.3666	16424.5	13.234	303.675
1279	16741.5	13.3666	16437.7	13.234	303.807
1280	16754.9	12.813	16450.9	13.234	303.94
1281	16767.7	12.813	16464.2	13.234	303.519
1282	16780.5	12.813	16477.4	13.234	303.098
1283	16793.3	12.813	16490.6	13.234	302.677
1284	16806.1	12.813	16503.9	13.234	302.256
1285	16818.9	12.813	16517.1	13.234	301.835
1286	16831.7	12.813	16530.3	13.234	301.414
1287	16844.6	12.813	16543.6	13.234	300.993
1288	16857.4	12.813	16556.8	13.234	300.572
1289	16870.2	12.813	16570	13.234	300.151
1290	16883	12.813	16583.3	13.234	299.73
1291	16895.8	12.813	16596.5	13.234	299.309
1292	16908.6	12.813	16609.7	13.234	298.888
1293	16921.4	12.813	16623	13.234	298.467
1294	16934.3	12.813	16636.2	13.234	298.046
1295	16947.1	12.813	16649.4	13.234	297.625
1296	16959.9	12.813	16662.7	13.234	297.204
1297	16972.7	12.813	16675.9	13.234	296.783
1298	16985.5	12.813	16689.1	13.234	296.362
1299	16998.3	12.813	16702.4	13.234	295.941
1300	17011.1	12.813	16715.6	12.9532	295.52
1301	17023.9	12.813	16728.6	12.9532	295.38
1302	17036.8	12.813	16741.5	12.9532	295.24
1303	17049.6	12.813	16754.5	12.9532	295.099
1304	17062.4	12.813	16767.4	12.9532	294.959
1305	17075.2	12.813	16780.4	12.9532	294.819
1306	17088	12.813	16793.3	12.9532	294.679
1307	17100.8	12.813	16806.3	12.9532	294.539
1308	17113.6	12.813	16819.2	12.9532	294.398
1309	17126.4	12.813	16832.2	12.9532	294.258
1310	17139.3	12.813	16845.1	12.883	294.118
1311	17152.1	12.813	16858	12.883	294.048
1312	17164.9	12.813	16870.9	12.883	293.978
1313	17177.7	12.813	16883.8	12.883	293.908
1314	17190.5	12.813	16896.7	12.883	293.838
1315	17203.3	12.813	16909.6	12.883	293.768
1316	17216.1	12.813	16922.4	12.883	293.698
1317	17229	12.813	16935.3	12.883	293.628
1318	17241.8	12.813	16948.2	12.883	293.558
1319	17254.6	12.813	16961.1	12.883	293.488
1320	17267.4	12.813	16974	12.883	293.418
1321	17280.2	12.813	16986.9	12.883	293.348
1322	17293	12.813	16999.7	12.883	293.278
1323	17305.8	12.813	17012.6	12.883	293.208
1324	17318.6	12.813	17025.5	12.883	293.138
1325	17331.5	12.813	17038.4	12.883	293.068
1326	17344.3	12.813	17051.3	12.883	292.998
1327	17357.1	12.813	17064.2	12.883	292.928
1328	17369.9	12.813	17077	12.883	292.858
1329	17382.7	12.813	17089.9	12.883	292.788
1330	17395.5	12.813	17102.8	12.883	292.718
1331	17408.3	12.813	17115.7	12.883	292.648
1332	17421.1	12.813	17128.6	12.883	292.578
1333	17434	12.813	17141.5	12.883	292.508
1334	17446.8	12.813	17154.3	12.883	292.438
1335	17459.6	12.813	17167.2	12.883	292.368
1336	17472.4	12.813	17180.1	12.883	292.298
1337	17485.2	12.813	17193	12.883	292.228
1338	17498	12.813	17205.9	12.883	292.158
1339	17510.8	12.813	17218.7	12.883	292.088
1340	17523.6	12.813	17231.6	12.883	292.018
1341	17536.5	12.813	17244.5	12.883	291.948
1342	17549.3	12.813	17257.4	12.883	291.878
1343	17562.1	12.813	17270.3	12.883	291.808
1344	17574.9	12.813	17283.2	12.883	291.738
1345	17587.7	12.813	17296	12.883	291.668
1346	17600.5	12.813	17308.9	12.883	291.598
1347	17613.3	12.813	17321.8	12.883	291.528
1348	17626.2	12.813	17334.7	12.883	291.458
1349	17639	12.813	17347.6	12.883	291.388
1350	17651.8	12.2282	17360.5	12.883	291.318
1351	17664	12.2282	17373.3	12.883	290.663
1352	17676.2	12.2282	17386.2	12.883	290.008
1353	17688.5	12.2282	17399.1	12.883	289.354
1354	17700.7	12.2282	17412	12.883	288.699
1355	17712.9	12.2282	17424.9	12.883	288.044
1356	17725.1	12.2282	17437.8	12.883	287.389
1357	17737.4	12.2282	17450.6	12.883	286.734
1358	17749.6	12.2282	17463.5	12.883	286.08
1359	17761.8	12.2282	17476.4	12.883	285.425
1360	17774.1	11.351	17489.3	12.883	284.77
1361	17785.4	11.351	17502.2	12.883	283.238
1362	17796.8	11.351	17515.1	12.883	281.706
1363	17808.1	11.351	17527.9	12.883	280.174
1364	17819.5	11.351	17540.8	12.883	278.642
1365	17830.8	11.351	17553.7	12.883	277.11
1366	17842.2	11.351	17566.6	12.883	275.578
1367	17853.5	11.351	17579.5	12.883	274.046
1368	17864.9	11.351	17592.4	12.883	272.514
1369	17876.2	11.351	17605.2	12.883	270.982
1370	17887.6	11.351	17618.1	12.883	269.45
1371	17898.9	11.351	17631	12.883	267.918
1372	17910.3	11.351	17643.9	12.883	266.386
1373	17921.6	11.351	17656.8	12.883	264.854
1374	17933	11.351	17669.7	12.883	263.322
1375	17944.3	11.351	17682.5	12.883	261.79
1376	17955.7	11.351	17695.4	12.883	260.258
1377	17967	11.351	17708.3	12.883	258.726
1378	17978.4	11.351	17721.2	12.883	257.194
1379	17989.7	11.351	17734.1	12.883	255.662
1380	18001.1	11.351	17747	12.8814	254.13
1381	18012.4	11.351	17759.8	12.8814	252.6
1382	18023.8	11.351	17772.7	12.8814	251.069
1383	18035.1	11.351	17785.6	12.8814	249.539
1384	18046.5	11.351	17798.5	12.8814	248.008
1385	18057.8	11.351	17811.4	12.8814	246.478
1386	18069.2	11.351	17824.2	12.8814	244.948
1387	18080.5	11.351	17837.1	12.8814	243.417
1388	18091.9	11.351	17850	12.8814	241.887
1389	18103.2	11.351	17862.9	12.8814	240.356
1390	18114.6	11.351	17875.8	12.881	238.826
1391	18125.9	11.351	17888.6	12.881	237.296
1392	18137.3	11.351	17901.5	12.881	235.766
1393	18148.6	11.351	17914.4	12.881	234.236
1394	18160	11.351	17927.3	12.881	232.706
1395	18171.3	11.351	17940.2	12.881	231.176
1396	18182.7	11.351	17953.1	12.881	229.646
1397	18194	11.351	17965.9	12.881	228.116
1398	18205.4	11.351	17978.8	12.881	226.586
1399	18216.8	11.351	17991.7	12.881	225.056
1400	18228.1	11.351	18004.6	12.881	223.526
1401	18239.5	11.351	18017.5	12.881	221.996
1402	18250.8	11.351	18030.3	12.881	220.466
1403	18262.2	11.351	18043.2	12.881	218.936
1404	18273.5	11.351	18056.1	12.881	217.406
1405	18284.9	11.351	18069	12.881	215.876
1406	18296.2	11.351	18081.9	12.881	214.346
1407	18307.6	11.351	18094.7	12.881	212.816
1408	18318.9	11.351	18107.6	12.881	211.286
1409	18330.3	11.351	18120.5	12.881	209.756
1410	18341.6	11.351	18133.4	12.881	208.226
1411	18353	13.0071	18146.3	12.8606	206.696
